# Supplementary material for: Class I MHC Polymorphisms Associated with Type 2 Diabetes in the Mexican Population
Source: Genes (Basel). 2022 Apr 27;13(5):772. doi: 10.3390/genes13050772 (PMC9140925; doi:10.3390/genes13050772)
Supplement: Supplementary file 1 [file genes-13-00772-s001.zip]

Archive with 1 entries (1 files):
- genes-1649373-supplementary.pdf
